# Supplementary material for: Barriers to Early Presentation amongst Rural Residents Experiencing Symptoms of Colorectal Cancer: A Qualitative Interview Study
Source: Cancers (Basel). 2022 Dec 31;15(1):274. doi: 10.3390/cancers15010274 (PMC9818976; doi:10.3390/cancers15010274)
Supplement: Supplementary file 1 [file cancers-15-00274-s001.zip]

Archive with 1 entries (1 files):
- cancers-2100704-Supplementary material.pdf
